# Supplementary material for: Synthesis, Molecular Docking Study, and Cytotoxic Activity against MCF Cells of New Thiazole–Thiophene Scaffolds
Source: Molecules. 2022 Jul 20;27(14):4639. doi: 10.3390/molecules27144639 (PMC9320749; doi:10.3390/molecules27144639)
Supplement: Supplementary file 1 [file molecules-27-04639-s001.zip]

Archive with 1 entries (1 files):
- molecules-1770459-supplementary.pdf
